# Supplementary material for: Cellular reprogramming with ATOH1, GFI1, and POU4F3 implicate epigenetic changes and cell-cell signaling as obstacles to hair cell regeneration in mature mammals
Source: eLife. 2022 Nov 29;11:e79712. doi: 10.7554/eLife.79712 (PMC9708077; doi:10.7554/eLife.79712)
Supplement: Figure 1—source data 1. — Western blotting was performed after 48h with antibodies specific to ATOH1, GFP, POU4F3 , and GAPDH as a loading control. The raw blots are shown. [file elife-79712-fig1-data1.zip]

Archive with 3 entries (2 files):
- Figure 1 Source Data 1.tif
- __MACOSX/
- __MACOSX/._Figure 1 Source Data 1.tif
